# Supplementary material for: KRAP tethers IP3 receptors to actin and licenses them to evoke cytosolic Ca2+ signals
Source: Nat Commun. 2021 Jul 23;12:4514. doi: 10.1038/s41467-021-24739-9 (PMC8302619; doi:10.1038/s41467-021-24739-9)
Supplement: Supplementary file 15 — Source Data [file 41467_2021_24739_MOESM15_ESM.xlsx]

## Sheet: Figure 1a
Figure 1a. Effects of extracellular Ca2+ on numbers of Ca2+ puff and sites.
		Number of puffs		Number of sites
		Puffs control	Puffs Ca2+-free	Sites control	Sites Ca2+-free
	Cell 1	129		81
	Cell 2	149		90
	Cell 3	99		71
	Cell 4	102		85
	Cell 5	120		78
	Cell 6	117		63
	Cell 7	88		67
	Cell 8	137		90
	Cell 9		127		84
	Cell 10		148		99
	Cell 11		70		60
	Cell 12		135		97
	Cell 13		83		63
	Cell 14		136		82
	Cell 15		119		62
	Cell 16		119		78

## Sheet: Figure 1b
Figure 1b. Effects of extracellular Ca2+ on amplitudes of Ca2+ puffs.
		Puff amplitude
		Control	Ca2+-free
	Cell 1	0.516519
	Cell 2	0.601563
	Cell 3	0.2989
	Cell 4	0.25678
	Cell 5	0.49624
	Cell 6	0.587473
	Cell 7	0.558657
	Cell 8	0.629085
	Cell 9		0.420136
	Cell 10		0.370956
	Cell 11		0.352071
	Cell 12		0.53382
	Cell 13		0.383317
	Cell 14		0.654439
	Cell 15		0.549088
	Cell 16		0.683464

## Sheet: Figure 1d
Figure 1d. Colocalization of mobile and immobile IP3R puncta on actin.
		% of IP3Rs on actin
		Immobile	Mobile
	Cell 1	90.91	24.1
	Cell 2	92.86	21.33
	Cell 3	90.48	24.5
	Cell 4	89.06	43.71
	Cell 5	93.55	37.77
	Cell 6	94.12	46.64
	Cell 7	88.89	48.28

## Sheet: Figure 1f
Figure 1f. Mander's split coefficent for IP3R colocalizing with actin in different cellular regions.
		Colocalization of IP3R with KRAP
		Near-PM	Middle - periphery	Middle - centre
	Cell 1	0.366	0.504	0.306
	Cell 2	0.642	0.395	0.117
	Cell 3	0.756	0.37	0.204
	Cell 4	0.513	0.483	0.087
	Cell 5	0.438	0.246	0.092
	Cell 6	0.639	0.204	0.108
	Cell 7	0.302	0.422	0.157
	Cell 8	0.641	0.556	0.254
	Cell 9	0.249	0.324	0.145
	Cell 10	0.348	0.165	0.059

## Sheet: Figure 1h
Figure 1h. Distribution of centre-centre distances between each IP3R punctum and the nearest KRAP punctum (observed and randomized).
	Randomized values report the results of 100 iterations during which the positions of the KRAP puncta were randomly repositioned.
	Figure 1h is truncated on the x-axis at 2µm, such that it includes all shaded values and excludes those shown in red (0.13% of all values for for observed frequencies).
			Cell 1	Cell 2	Cell 3	Cell 4	Cell 5	Cell 6	Cell 7	Cell 8	Cell 9	Cell 10	Cell 11	Cell 12	Cell 13	Cell 14	Cell 15	Cell 16	Cell 17	Cell 18	Cell 19	Cell 20	Cell 21	Cell 22	Average of 22 cells
Distance (μm)	Observed frequency (%)		Randomized frequency (%)
0	0.00671772		0.0639	0.056	0.0392	0.0386	0.0524	0.0513	0.0296	0.0338	0.0325	0.0441	0.0525	0.0519	0	0	0.0012	0	0	0	0	0	0	0	0.0248636
0.05	5.75037		0.437	0.5305	0.5266	0.4409	0.3913	0.5081	0.4307	0.3342	0.3984	0.4815	0.41	0.4459	0.5129	0.5061	0.5036	0.5007	0.4606	0.5506	0.5209	0.5336	0.5247	0.5022	0.475045
0.1	10.3319		0.698	0.8567	0.7787	0.8069	0.6522	0.6807	0.6746	0.7555	0.7805	0.7495	0.7225	0.8168	1.4077	1.3805	1.427	1.5989	1.3682	1.3633	1.5649	1.4876	1.5896	1.5175	1.07626
0.15	8.61212		1.5613	1.8435	1.6863	1.4681	1.2417	1.648	1.4455	1.4357	1.437	1.5803	1.2675	1.6534	2.3602	2.3366	2.4318	2.7488	2.2333	2.3839	2.6329	2.4064	2.5974	2.4321	1.9469
0.2	6.45573		2.81	3.2158	3.3025	2.9932	2.3811	2.7902	2.8207	2.3472	2.8313	3.0088	2.6688	3.0916	3.2698	3.3122	3.4618	3.7192	3.2182	3.4887	3.6675	3.5176	3.787	3.4978	3.1455
0.25	4.94424		2.5595	3.0016	2.7563	2.7455	2.257	2.641	2.5139	2.3173	2.4817	2.6226	2.3387	2.7987	4.2262	4.2414	4.1937	4.8098	4.1803	4.397	4.8033	4.3569	4.4831	4.5219	3.42034
0.3	4.45385		3.4316	3.748	3.6751	3.3454	2.7864	3.401	3.2606	3.0754	3.315	3.6419	3.13	3.7467	5.123	5.1208	5.2811	5.8366	4.9955	5.3783	5.4827	5.3534	5.7818	5.2105	4.27822
0.35	4.78302		4.6909	5.481	5.8543	5.2955	4.1612	5.0023	4.5305	4.4083	4.8516	5.1535	4.755	5.2792	5.8115	5.7402	6.0969	6.6478	5.5166	6.03	6.5006	6.0194	6.2494	6.0636	5.46088
0.4	4.81661		4.6608	5.6919	5.2465	5.2818	4.3606	5.2424	4.6266	4.4721	4.9106	5.0952	4.4637	5.3016	6.2758	6.0073	6.4546	7.1011	6.1197	6.5018	6.8868	6.5866	6.6545	6.4518	5.65426
0.45	4.8502		3.1136	4.3262	4.2241	4.0568	3.2302	3.711	3.6266	3.8712	4.1443	4.1164	3.5151	4.459	6.5734	6.1964	6.6459	7.4264	6.2697	6.6424	6.82	6.8198	7.0702	6.7807	5.16543
0.5	4.87035		4.8739	6.575	6.4678	6.0341	5.0102	5.5594	5.2921	5.2627	5.561	6.0441	5.6174	6.312	6.5337	6.2	6.6316	6.951	6.4182	6.6086	6.6174	6.7544	6.9714	6.5307	6.12849
0.55	4.97783		4.572	6.2471	6.0981	5.525	4.8312	5.2331	5.2773	5.1547	5.502	5.8325	5.3613	6.191	6.2441	5.8048	6.3517	6.7593	6.0773	6.2958	6.1669	6.189	6.6052	6.171	5.84047
0.6	4.87707		3.5861	4.9852	4.8907	4.7796	3.9437	4.5571	4.1903	4.4201	4.6952	4.4938	4.36	5.1417	5.5982	5.4025	5.9832	5.8469	5.5394	5.7435	5.4124	5.6802	6.1299	5.5527	5.04238
0.65	4.30606		3.81	5.598	5.2045	5.0591	4.4975	4.8742	4.5379	4.8361	5.1687	5.1111	5.0962	5.6725	5.2024	4.7366	5.317	5.1427	5.1333	5.2004	4.8581	4.9099	5.3766	4.9276	5.01229
0.7	4.17842		3.5897	5.1812	4.5378	4.684	4.3363	4.4871	4.2477	4.5761	4.7012	4.5185	4.6063	5.0216	4.5248	3.8366	4.6699	4.5141	4.5636	4.3427	4.1097	4.3693	4.787	4.2785	4.47653
0.75	3.47306		2.9449	4.313	3.5827	4.0728	3.4898	3.8112	3.7375	4.0065	4.0386	3.6297	3.8987	4.2783	3.9841	3.3524	4.165	3.6864	3.9016	3.6966	3.4863	3.7544	3.8753	3.5219	3.78308
0.8	2.96251		2.7922	4.0709	3.5854	3.5591	3.4565	3.5571	3.5564	3.8556	4.0163	3.3721	3.9438	4.0501	3.4881	2.85	3.4737	2.9272	3.4166	3.073	2.9261	3.1732	3.2779	3.0658	3.43123
0.85	2.86847		2.7957	3.7825	2.9328	3.4341	3.5972	3.1049	3.4233	3.5878	3.5426	3.3069	3.635	3.8928	2.9841	2.3878	2.9558	2.4785	2.9	2.5038	2.3993	2.6201	2.8312	2.4605	3.07076
0.9	2.5796		2.1368	3.0676	2.4117	2.7045	2.8235	2.6597	2.7634	3.0898	3.1992	2.6225	3.2612	3.1331	2.5526	1.9537	2.4593	1.948	2.5727	2.2191	1.944	2.1996	2.4597	2.1777	2.56179
0.95	2.06234		1.9751	2.7084	2.1233	2.4864	2.5064	2.1702	2.3789	2.6749	2.7724	2.2135	2.6188	2.6759	2.3165	1.6085	2.1112	1.63	2.0849	1.9045	1.5661	1.8552	2.1403	1.9013	2.20103
1	1.52492		2.0959	2.6655	2.3781	2.3727	3.0243	2.3706	2.5823	2.7685	2.687	2.5449	2.875	2.7986	1.8284	1.3329	1.8003	1.3507	1.8667	1.5168	1.3504	1.5565	1.6701	1.5965	2.13785
1.05	1.05468		1.6359	1.9621	1.7031	1.8	2.0627	1.6247	1.8429	2.2302	2.0792	1.8184	2.0275	1.9456	1.6418	1.189	1.6076	1.1382	1.6727	1.3858	1.1955	1.3799	1.4052	1.4166	1.67112
1.1	0.980787		1.4139	1.7941	1.5994	1.5068	1.8772	1.6061	1.7042	1.9245	1.87	1.5308	1.9788	1.8194	1.5308	1.0025	1.3314	1.0222	1.5273	1.2341	1.037	1.1961	1.2702	1.2895	1.50301
1.15	0.927045		1.4138	1.8237	1.7003	1.5409	2.2123	1.69	1.7486	2.0325	1.8658	1.739	1.9162	1.7891	1.2807	0.9402	1.1686	0.9896	1.3348	1.1048	1.0297	1.0371	1.0727	1.2434	1.48517
1.2	0.725514		1.3997	1.4168	1.367	1.3	1.8056	1.4219	1.5268	1.671	1.5691	1.5679	1.6462	1.382	1.2004	0.8415	1.0431	0.8411	1.2818	1.0543	0.9166	0.9982	0.8961	1.1382	1.2857
1.25	0.490394		1.0959	1.234	1.2493	1.1591	1.5332	1.2167	1.2607	1.5605	1.4594	1.2187	1.4676	1.1988	1.0576	0.8256	0.9605	0.8008	1.1243	0.9495	0.8653	0.8569	0.8727	1.0461	1.13696
1.3	0.38291		1.0337	1.1515	1.1596	1.1136	1.6049	1.2052	1.4029	1.502	1.3922	1.3351	1.3062	1.1858	0.9871	0.7841	0.7991	0.7742	1.0197	0.8895	0.8904	0.8693	0.8546	1.0043	1.10295
1.35	0.349322		1.1084	1.0198	0.9636	1.0569	1.5831	1.1049	1.2089	1.3537	1.1769	1.2892	1.2425	0.8937	0.9613	0.7805	0.7655	0.7088	1.0272	0.8783	0.7985	0.8569	0.6831	0.9496	1.0187
1.4	0.275427		0.9609	0.9259	1.0028	0.9159	1.3913	0.9627	1.0351	1.2405	1.0345	1.0565	1.1112	0.8626	0.8413	0.6952	0.6723	0.685	0.9955	0.7116	0.764	0.8303	0.6727	0.8333	0.918232
1.45	0.167943		0.7815	0.71	0.9104	1.0091	1.3849	1.0489	1.0961	1.2627	1.0508	1.0705	1.0475	0.8288	0.7063	0.6402	0.6483	0.6849	0.8985	0.7022	0.72	0.7474	0.6026	0.8356	0.881236
1.5	0.161225		0.9752	0.7249	0.9916	0.85	1.2993	0.9674	1.0426	0.961	0.9004	0.9365	0.8538	0.6967	0.7173	0.6537	0.6328	0.6033	0.7773	0.6798	0.6698	0.7332	0.5533	0.8223	0.8201
1.55	0.141072		0.8419	0.6491	0.8347	0.7886	1.0345	0.8345	0.8927	0.9896	0.8232	0.8678	0.8487	0.5894	0.6369	0.6865	0.5657	0.6048	0.7621	0.6835	0.6198	0.6732	0.4675	0.7127	0.745791
1.6	0.114201		0.7922	0.6936	0.7899	0.7795	1.0038	0.7949	1.0111	0.8193	0.8496	0.8218	0.8338	0.5566	0.6944	0.672	0.573	0.5423	0.7606	0.5974	0.6663	0.6554	0.5325	0.6908	0.733218
1.65	0.0604595		0.8739	0.6161	0.818	0.7705	1.1049	0.8251	0.9316	0.9154	0.7439	0.8854	0.8325	0.6241	0.5774	0.6061	0.5467	0.5364	0.6015	0.588	0.5733	0.6131	0.4	0.6579	0.710991
1.7	0.0738949		0.8117	0.4943	0.7927	0.5932	0.8593	0.6877	0.7043	0.7217	0.685	0.8271	0.67	0.4745	0.5585	0.6134	0.5215	0.4488	0.5864	0.6124	0.5578	0.5512	0.3896	0.5878	0.62495
1.75	0.047024		0.7211	0.4859	0.661	0.625	0.8542	0.6946	0.8614	0.6749	0.6707	0.7373	0.5962	0.4926	0.502	0.5829	0.5143	0.4442	0.5469	0.5019	0.5828	0.5265	0.3714	0.6622	0.605
1.8	0.0806127		0.8082	0.4762	0.7535	0.6932	0.8402	0.7459	0.8059	0.6827	0.6748	0.776	0.6288	0.5739	0.4762	0.6086	0.4666	0.4042	0.5122	0.4756	0.5435	0.5283	0.3117	0.6141	0.609105
1.85	0.0335886		0.7265	0.4151	0.6163	0.5522	0.679	0.6947	0.7597	0.5813	0.5589	0.709	0.5775	0.4486	0.4623	0.5475	0.427	0.3388	0.4787	0.4607	0.5244	0.5212	0.3039	0.5899	0.544236
1.9	0.0268709		0.6216	0.4003	0.5742	0.5682	0.6637	0.5944	0.6654	0.5696	0.5874	0.6367	0.5287	0.3777	0.4534	0.5122	0.4282	0.3566	0.4697	0.4157	0.4994	0.5124	0.2545	0.5395	0.510432
1.95	0.0201532		0.794	0.4037	0.6863	0.6409	0.6969	0.6876	0.7135	0.6879	0.5976	0.6031	0.5888	0.4745	0.3879	0.5061	0.3936	0.3655	0.4349	0.3671	0.4983	0.4947	0.3013	0.4934	0.537164
2	0.0134354	99.8119	0.6714	0.2998	0.5546	0.4568	0.6637	0.6923	0.5989	0.5085	0.5366	0.612	0.56	0.4175	0.3779	0.5134	0.3756	0.3418	0.3621	0.3689	0.435	0.5018	0.2494	0.4495	0.479432	95.794
2.05	0.0134354		0.6785	0.2949	0.5714	0.4887	0.5627	0.5455	0.6044	0.5032	0.5223	0.4939	0.5113	0.3595	0.3473	0.4195	0.3002	0.2912	0.3652	0.3239	0.4195	0.4081	0.2104	0.4518	0.4397
2.1	0.0268709		0.6092	0.318	0.4986	0.4977	0.555	0.5594	0.5509	0.5189	0.4818	0.5996	0.4887	0.3907	0.2936	0.4696	0.305	0.2883	0.3651	0.2997	0.4005	0.4169	0.213	0.3399	0.430005
2.15	0.0268709		0.6821	0.2767	0.4874	0.4432	0.5204	0.5571	0.4473	0.4629	0.4674	0.5855	0.38	0.3466	0.2748	0.467	0.3003	0.2318	0.2985	0.2715	0.3707	0.3958	0.1999	0.3268	0.399714
2.2	0.00671772		0.6785	0.2175	0.4622	0.3454	0.4757	0.5292	0.5527	0.4512	0.4878	0.5362	0.4525	0.286	0.2927	0.3903	0.2583	0.2407	0.2788	0.2416	0.3766	0.364	0.1637	0.3004	0.381
2.25	0.0201532		0.5559	0.2323	0.4258	0.475	0.5192	0.5641	0.5157	0.4461	0.4045	0.4727	0.4275	0.3484	0.245	0.4085	0.2225	0.2125	0.2333	0.1872	0.3385	0.3215	0.1948	0.2939	0.365677
2.3	0.0134354		0.6697	0.2323	0.3781	0.3819	0.4156	0.5151	0.4399	0.4148	0.3984	0.4638	0.4375	0.3051	0.2093	0.3988	0.1974	0.2228	0.2394	0.2341	0.2956	0.3145	0.1896	0.2543	0.345818
2.35	0.00671772		0.5595	0.1466	0.409	0.3045	0.4233	0.4569	0.366	0.368	0.3455	0.4215	0.4237	0.248	0.1846	0.3817	0.2021	0.1902	0.2288	0.191	0.3075	0.2756	0.174	0.2435	0.311432
2.4	0.00671772		0.5524	0.1614	0.3221	0.3705	0.4399	0.4452	0.3937	0.3875	0.3537	0.3157	0.3888	0.2472	0.1815	0.3573	0.1771	0.1709	0.1848	0.2547	0.2754	0.212	0.187	0.239	0.300809
2.45	0		0.6128	0.1763	0.3026	0.3727	0.422	0.4592	0.3882	0.381	0.2805	0.4268	0.3925	0.299	0.1687	0.3488	0.1746	0.1486	0.1773	0.1573	0.2598	0.2067	0.1351	0.2018	0.295105
2.5	0.0134354	0.134354	0.5843	0.1302	0.3585	0.3091	0.335	0.4429	0.3678	0.3082	0.3008	0.3633	0.3488	0.217	0.1309	0.3329	0.1328	0.1679	0.1697	0.1555	0.2563	0.2068	0.1039	0.1666	0.267691
2.55			0.492	0.1433	0.2213	0.2818	0.3363	0.3986	0.3586	0.2822	0.2784	0.2963	0.3462	0.1919	0.126	0.2952	0.1196	0.1114	0.1288	0.1441	0.205	0.166	0.0961	0.1886	0.236714
2.6			0.5933	0.145	0.2353	0.2909	0.3594	0.4266	0.3087	0.2874	0.25	0.3334	0.3875	0.2273	0.1121	0.2817	0.0945	0.107	0.1152	0.1461	0.2145	0.1502	0.1091	0.1535	0.242214
2.65			0.6483	0.1153	0.3361	0.2546	0.3465	0.4196	0.305	0.3264	0.2399	0.2927	0.3275	0.172	0.0943	0.2878	0.0981	0.1308	0.1151	0.1517	0.2086	0.1767	0.1091	0.1031	0.239055
2.7			0.4867	0.1054	0.2381	0.1818	0.3018	0.3799	0.2957	0.2458	0.2215	0.2399	0.2712	0.1478	0.1041	0.239	0.0694	0.1099	0.1212	0.1779	0.1394	0.1272	0.1039	0.1272	0.201582
2.75			0.5151	0.1368	0.2745	0.2091	0.3184	0.338	0.3235	0.2652	0.1911	0.291	0.2925	0.1849	0.0824	0.2597	0.0598	0.0862	0.0909	0.1367	0.1478	0.129	0.0909	0.1469	0.207745
2.8			0.476	0.0774	0.2717	0.2409	0.2635	0.2961	0.2976	0.2497	0.189	0.2399	0.2526	0.1617	0.0605	0.2037	0.0729	0.0609	0.0834	0.1217	0.1347	0.1448	0.0597	0.1119	0.185014
2.85			0.3908	0.0544	0.2465	0.1818	0.2289	0.3077	0.305	0.2211	0.1789	0.2345	0.2362	0.1244	0.0476	0.211	0.0718	0.061	0.0742	0.1161	0.143	0.1025	0.0598	0.1118	0.168591
2.9			0.4174	0.1087	0.2157	0.2295	0.2416	0.2144	0.2458	0.2562	0.1585	0.2222	0.245	0.1348	0.0456	0.1988	0.0431	0.0475	0.0879	0.0843	0.1204	0.099	0.0649	0.0855	0.162127
2.95			0.4671	0.0774	0.1961	0.2296	0.2353	0.2844	0.2514	0.1807	0.1158	0.1799	0.2187	0.1185	0.0328	0.2146	0.0299	0.0446	0.0833	0.088	0.1276	0.0954	0.0234	0.0812	0.153441
3			0.3535	0.0494	0.2577	0.1818	0.2277	0.2587	0.2496	0.1977	0.1606	0.1482	0.2001	0.0933	0.0228	0.1927	0.0359	0.0505	0.0591	0.0805	0.0977	0.0848	0.0286	0.0504	0.140059
3.05			0.373	0.0956	0.1457	0.1705	0.2353	0.2052	0.2273	0.1768	0.1423	0.1958	0.2462	0.1089	0.0268	0.1951	0.0442	0.0312	0.047	0.0637	0.0798	0.0494	0.0181	0.0482	0.133005
3.1			0.428	0.0758	0.1568	0.1863	0.1751	0.1818	0.2403	0.199	0.0894	0.1587	0.1975	0.1003	0.0129	0.1646	0.0263	0.0431	0.0545	0.073	0.0835	0.0672	0.0364	0.0351	0.126618
3.15			0.3198	0.0445	0.1569	0.1659	0.22	0.2447	0.2144	0.1482	0.1545	0.1287	0.135	0.0786	0.0149	0.1744	0.0252	0.0639	0.0576	0.0843	0.0572	0.0389	0.0182	0.0307	0.117114
3.2			0.3676	0.0856	0.14	0.1364	0.1829	0.1725	0.2015	0.147	0.1118	0.1059	0.18	0.0666	0.0059	0.1829	0.0215	0.0416	0.0379	0.045	0.0775	0.0388	0.0156	0.0373	0.109173
3.25			0.3446	0.061	0.0953	0.1636	0.2071	0.1469	0.1793	0.1859	0.0955	0.1428	0.1713	0.0657	0.007	0.1708	0.006	0.0401	0.0424	0.0468	0.0619	0.0336	0.0104	0.0307	0.104941
3.3			0.2878	0.0346	0.1344	0.1387	0.1739	0.1935	0.1775	0.1795	0.0549	0.0917	0.1387	0.0587	0.0019	0.1744	0.0143	0.0505	0.0409	0.0562	0.0692	0.0371	0.0026	0.0154	0.0966545
3.35			0.2895	0.0395	0.0841	0.1022	0.1599	0.1422	0.2014	0.1274	0.1219	0.1111	0.1175	0.0363	0.001	0.1353	0.0072	0.0312	0.0243	0.0505	0.062	0.0159	0.0103	0.0241	0.0861273
3.4			0.2753	0.0577	0.0672	0.1205	0.1547	0.1468	0.1535	0.1678	0.0834	0.1059	0.1563	0.0476	0.002	0.1439	0.0072	0.0342	0.0196	0.0412	0.0512	0.0194	0.0078	0.0219	0.0856864
3.45			0.2788	0.0362	0.0952	0.1227	0.1624	0.1329	0.1682	0.1274	0.0752	0.0546	0.1212	0.0423	0.002	0.1634	0.0048	0.0387	0.0182	0.0412	0.0632	0.0195	0.0078	0.0154	0.0814227
3.5			0.2469	0.0461	0.0504	0.0864	0.1458	0.1701	0.1478	0.1145	0.067	0.0847	0.1	0.038		0.1696	0.0059	0.0282	0.0167	0.045	0.0584	0.0176	0.0052	0.0066	0.0786143
3.55			0.2434	0.0725	0.0533	0.1227	0.1112	0.1049	0.1387	0.1443	0.0935	0.0935	0.1337	0.0372		0.1646	0.0036	0.0208	0.0318	0.0524	0.0441	0.0159	0.0052	0.0065	0.0806571
3.6			0.2398	0.0561	0.0224	0.0841	0.1241	0.1189	0.1442	0.1079	0.057	0.0687	0.1113	0.0242		0.1171	0.0048	0.0282	0.0076	0.0431	0.056	0.0106	0.0078	0.0044	0.0684905
3.65			0.1847	0.0378	0.0112	0.1091	0.1215	0.1212	0.1626	0.0781	0.0711	0.0424	0.0913	0.019		0.1317	0.0048	0.0178	0.0167	0.043	0.0405	0.0036	0.0026	0.0066	0.0627286
3.7			0.2575	0.0363	0.0196	0.0864	0.1061	0.0909	0.122	0.1235	0.0996	0.0582	0.1074	0.019		0.1146	0.0012	0.0134	0.0166	0.0375	0.0394	0.0017	0		0.067545
3.75			0.215	0.0395	0.014	0.1	0.124	0.0933	0.1146	0.1118	0.0833	0.0317	0.0888	0.0225		0.1354		0.0075	0.0137	0.0505	0.025	0.0053	0		0.0671526
3.8			0.1953	0.0297	0.0056	0.0863	0.1203	0.0979	0.1128	0.0806	0.0488	0.0247	0.075	0.0164		0.1414		0.0089	0.0075	0.0338	0.0334	0.0018	0.0026		0.0590947
3.85			0.2256	0.0428	0.0056	0.0705	0.1189	0.0979	0.1127	0.1197	0.0589	0.0335	0.0588	0.0173		0.1281		0.0104	0.0122	0.0206	0.0309		0.0026		0.0648333
3.9			0.1847	0.0396	0.0028	0.075	0.0703	0.0629	0.0925	0.0884	0.0407	0.0353	0.0887	0.0182		0.128		0.0193	0.0045	0.0337	0.0251		0		0.0560944
3.95			0.2203	0.0148		0.0568	0.0921	0.0909	0.0998	0.0572	0.0366	0.0141	0.0563	0.0121		0.1086		0.0089	0.0136	0.0281	0.0226		0.0026		0.0550235
4			0.1794	0.0346		0.1	0.0639	0.0816	0.1016	0.0572	0.0508	0.0106	0.065	0.0069		0.0988		0.0119	0.0046	0.0449	0.0215				0.0583313
4.05			0.1865	0.0445		0.0454	0.0857	0.0583	0.0721	0.0456	0.0305	0.0141	0.07	0.0121		0.1134		0.0178	0.0015	0.0206	0.0155				0.0521
4.1			0.1403	0.0181		0.0955	0.0511	0.0443	0.1017	0.0585	0.0081	0.0018	0.0599	0.0095		0.0902		0.0134		0.0318	0.0119				0.0490733
4.15			0.1368	0.0181		0.0636	0.0486	0.0676	0.0554	0.0403	0.0183	0.0017	0.0413	0.0138		0.1		0.0119		0.0188	0.0095				0.0430467
4.2			0.1723	0.0231		0.0728	0.0704	0.0513	0.0758	0.0676	0.0325	0.0071	0.0538	0.0078		0.0829		0.0074		0.0262	0.0119				0.05086
4.25			0.1403	0.0115		0.0591	0.046	0.0442	0.0684	0.0364	0.0061	0.0035	0.0425	0.0043		0.0878		0.0089		0.0206	0.0012				0.03872
4.3			0.1421	0.0066		0.0454	0.0499	0.049	0.061	0.0351	0.0081		0.0337	0.0121		0.0647		0.0149		0.043	0.0024				0.0405714
4.35			0.1545	0.0148		0.0409	0.0511	0.0653	0.0721	0.0494	0.0224		0.0387	0.0043		0.0866		0.0089		0.0169	0.0012				0.0447929
4.4			0.1386	0.0033		0.0273	0.0358	0.0512	0.0647	0.0261	0.0061		0.0225	0.0044		0.0902		0.0134		0.0225	0.0012				0.0362357
4.45			0.135	0.0132		0.05	0.0397	0.0373	0.0536	0.0247	0		0.0301	0.0043		0.0683		0.0074		0.0243					0.0375308
4.5			0.1367	0.0099		0.0273	0.0281	0.0303	0.0425	0.026	0.0041		0.0187	0.0043		0.0707		0.0104		0.0206					0.0330462
4.55			0.151	0.0082		0.0545	0.0371	0.042	0.0536	0.0221	0.002		0.0262	0.0061		0.0805		0.003		0.0262					0.0394231
4.6			0.1172	0.005		0.0409	0.0358	0.0373	0.0795	0.0182	0		0.0326	0.006		0.0842		0.0059		0.0206					0.0371692
4.65			0.1208	0.0016		0.0341	0.0281	0.0303	0.0425	0.0195	0.0041		0.0162	0.0043		0.0634		0.006		0.015					0.0296846
4.7			0.1243			0.0455	0.0358	0.0233	0.0425	0.0208	0		0.0275	0.0018		0.0671		0.0089		0.0206					0.0348417
4.75			0.08			0.025	0.0243	0.0233	0.0481	0.0052	0		0.0175	0.0043		0.0695		0.0044		0.0206					0.02685
4.8			0.0923			0.0522	0.0231	0.007	0.0407	0.0104	0.002		0.0125	0.006		0.0634		0.0075		0.0038					0.0267417
4.85			0.1279			0.0341	0.023	0.028	0.0351	0.0117			0.0162	0.0018		0.0646		0.0059		0.0262					0.0340455
4.9			0.0924			0.0659	0.0268	0.014	0.0499	0.0052			0.0188	0.0051		0.0634		0.0045		0.0206					0.0333273
4.95			0.0693			0.0273	0.0282	0.0093	0.0369	0.0013			0.0138	0.0018		0.0464		0.0029		0.0187					0.0232636
5			0.1065			0.0523	0.0166	0	0.0333	0.0065			0.0212	0		0.0427		0.0104		0.0262					0.0287
5.05			0.0906			0.025	0.0268	0.014	0.0573				0.0075	0.0008		0.0414		0.0134		0.0206					0.02974
5.1			0.0711			0.0227	0.0231	0.0023	0.0277				0.0038	0.0009		0.05		0.006		0.0131					0.02207
5.15			0.0817			0.0364	0.0191	0.0093	0.0389				0.0125			0.0537		0.0089		0.0244					0.0316556
5.2			0.0817			0.025	0.0167	0	0.0314				0.0087			0.0366		0.0044		0.0168					0.0245889
5.25			0.0657			0.0272	0.0281	0	0.037				0.0062			0.0317		0.003		0.0188					0.0241889
5.3			0.0781			0.0114	0.0141	0	0.0184				0.0026			0.0231		0.0059		0.0187					0.0191444
5.35			0.0604			0.0386	0.0128	0	0.0167				0.0024			0.0269		0.003		0.0224					0.0203556
5.4			0.0604			0.025	0.0255	0.0047	0.0222				0.0026			0.028		0		0.015					0.0203778
5.45			0.0462			0.0319	0.0179		0.0277				0.0012			0.0183		0.0015		0.0113					0.0195
5.5			0.0604			0.0318	0.0103		0.0111				0.0063			0.0232				0.0149					0.0225714
5.55			0.0444			0.0341	0.0255		0.0148				0.0012			0.0158				0.0244					0.0228857
5.6			0.0462			0.0182	0.0192		0.024				0			0.0232				0.0131					0.0205571
5.65			0.0444			0.0136	0.0179		0.0185				0.0012			0.022				0.0187					0.0194714
5.7			0.0408			0.0318	0.0205		0.0203				0			0.0231				0.0169					0.0219143
5.75			0.0356			0.0159	0.0153		0.0111				0			0.0195				0.0019					0.0141857
5.8			0.0532			0.0114	0.0166		0.0166				0.0013			0.0147				0.0131					0.0181286
5.85			0.0409			0.025	0.0128		0.0037							0.0268				0.0131					0.0203833
5.9			0.0302			0.0204	0.0231		0.0074							0.0183				0.015					0.0190667
5.95			0.0462			0.0023	0.0115		0.0037							0.0195				0.0074					0.0151
6			0.0337			0.0227	0.0102		0.0074							0.0195				0.0132					0.0177833
6.05			0.0338			0.0273	0.0115		0.0056							0.0134				0.0093					0.0168167
6.1			0.0319			0	0.023		0							0.0098				0.0206					0.0142167
6.15			0.032			0.0136	0.0154		0.0037							0.0134				0.0113					0.0149
6.2			0.0444			0.0228	0.0268		0.0018							0.0098				0.0112					0.0194667
6.25			0.0373			0.0068	0.0115		0.0019							0.0146				0.0131					0.0142
6.3			0.0338			0.0023	0.0064		0.0018							0.0098				0.0131					0.0112
6.35			0.0373			0.0091	0.0154									0.0085				0.0112					0.0163
6.4			0.0195			0.009	0.0128									0.0073				0.0131					0.01234
6.45			0.0284			0.0091	0.0127									0.0085				0.0113					0.014
6.5			0.0391			0.0046	0.0167									0.0098				0.0168					0.0174
6.55			0.0213			0.0023	0.0128									0.0049				0.0057					0.0094
6.6			0.0267			0.0022	0.0089									0.0097				0.0056					0.01062
6.65			0.0408			0	0.009									0.0086				0.0075					0.01318
6.7			0.0302			0.0023	0.0038									0.0036				0.0075					0.00948
6.75			0.0231				0.0141									0.0073				0.0056					0.012525
6.8			0.0337				0.0115									0.0074				0.0056					0.01455
6.85			0.0302				0.0064									0.0024				0.0131					0.013025
6.9			0.0214				0.0051									0.0037				0.0075					0.009425
6.95			0.0461				0.0102									0.0012				0.0019					0.01485
7			0.0391				0.0038									0.0012				0.0075					0.0129
7.05			0.0231				0.0077													0.0112					0.014
7.1			0.0302				0.0039													0.0019					0.012
7.15			0.0266				0.0038													0.0018					0.0107333
7.2			0.032				0.0064													0.0038					0.0140667
7.25			0.0249				0													0.0019					0.00893333
7.3			0.0266				0.0025													0.0018					0.0103
7.35			0.032				0													0.0056					0.0125333
7.4			0.0124				0.0026													0.0038					0.00626667
7.45			0.0213																	0.0019					0.0116
7.5			0.0267																	0.0018					0.01425
7.55			0.0177																	0.0038					0.01075
7.6			0.0072																	0.0037					0.00545
7.65			0.0266																	0.0019					0.01425
7.7			0.0195																						0.0195
7.75			0.0267																						0.0267
7.8			0.0053																						0.0053
7.85			0.0249																						0.0249
7.9			0.0071																						0.0071
7.95			0.0089																						0.0089
8			0.0159																						0.0159
8.05			0.0089																						0.0089
8.1			0.0178																						0.0178
8.15			0.0106																						0.0106
8.2			0.0178																						0.0178
8.25			0.0213																						0.0213
8.3			0.0178																						0.0178
8.35			0.0124																						0.0124
8.4			0.0018																						0.0018
8.45			0.0213																						0.0213
8.5			0.0089																						0.0089
8.55			0.0195																						0.0195
8.6			0.0089																						0.0089
8.65			0.0178																						0.0178
8.7			0.0035																						0.0035
8.75			0.0036																						0.0036
8.8			0.0035																						0.0035
8.85			0.0018																						0.0018	5.48097
SUM	99.9463		100	100	100	100	100	100	100	100	100	100	100	100	100	100	100	100	100	100	100	100	100	100

## Sheet: Figure 1k
Figure 1k. Distribution of colocalized IP3R-KRAP puncta relative to actin.
		Colocalization of IP3R-KRAP puncta relative to actin (%)
		Within actin	Outside actin
	Cell 1	80	20
	Cell 2	60.98	39.02
	Cell 3	93.94	6.06
	Cell 4	78.95	21.05
	Cell 5	89.47	10.53
	Cell 6	66.67	33.33

## Sheet: Figure 2e
Figure 2e. Distribution of distances between centroids of KRAP and IP3R puncta within puncta where they colocalized.
	Table 1 shows the distances for 190 puncta from 3 cells [positive values denote measurements where the centroid of the IP3R puncta was to the left of the centroid of the KRAP puncta]
	Table 2 shows the summary data as presented in Figure 2e.
Table 1	Distance (nm)				Table 2	Frequency distribution
	0					Distance (nm)	Frequency
	0					-200	0
	100					-100	18
	-100					0	116
	0					100	56
	-100					200	0
	-100
	0
	0
	0
	0
	100
	-100
	100
	0
	0
	0
	0
	0
	100
	0
	0
	0
	0
	0
	0
	-100
	0
	-100
	-100
	0
	-100
	-100
	0
	-100
	-100
	0
	0
	0
	-100
	0
	-100
	100
	0
	0
	100
	100
	0
	0
	0
	100
	100
	0
	0
	0
	100
	-100
	0
	0
	0
	100
	0
	-100
	0
	0
	0
	0
	0
	100
	0
	100
	100
	0
	0
	0
	100
	0
	0
	0
	0
	-100
	100
	100
	0
	0
	100
	100
	100
	0
	0
	100
	100
	100
	0
	100
	0
	100
	0
	0
	0
	100
	100
	0
	100
	100
	0
	0
	100
	0
	100
	0
	100
	100
	0
	100
	0
	100
	0
	0
	100
	0
	100
	0
	0
	100
	100
	0
	-100
	0
	0
	0
	0
	0
	0
	100
	0
	0
	0
	0
	100
	0
	0
	0
	0
	0
	0
	100
	0
	0
	0
	100
	0
	0
	0
	0
	100
	0
	100
	0
	100
	0
	0
	0
	100
	0
	100
	100
	0
	100
	0
	0
	0
	100
	-100
	0
	0
	100
	0
	100
	0
	0
	0
	100
	0
	0
	100
	0
	100
	0
	0

## Sheet: Figure 2f
Figure 2f. Numbers of resolved foci for IP3R puncta and KRAP puncta within clusters where the puncta were colocalized.
	Table 1 shows the numbers of IP3R foci or KRAP foci within puncta that included both. Because we were unable to perorm dual-colour STORM analyses, the measurements for KRAP and IP3R are from different analyses (3 cells for each).
	Table 2 shows the summary data as presented in Figure 2f.
Table 1	IP3R # of foci		KRAP # of foci		Table 2	Frequency distribution
	1		2			# of foci	IP3R	KRAP
	1		2			1	51.6949	93.3333
	4		1			2	27.9661	6.66667
	1		1			3	11.8644	0
	1		1			4	5.9322	0
	2		1			5	2.54237	0
	2		1
	5		1
	4		1
	3		2
	1		1
	1		1
	2		1
	3		1
	4		1
	4		1
	1		1
	5		1
	1		1
	2		1
	1		1
	2		1
	1		1
	1		1
	1		1
	1		1
	3		1
	3		1
	1		1
	1		2
	1		1
	2		1
	3		1
	1		1
	1		1
	2		1
	2		2
	2		1
	1		1
	1		1
	1		1
	2		1
	2		1
	1		1
	1		1
	1		1
	2		1
	1		1
	2		1
	3		1
	1		1
	1		1
	1		1
	1		1
	1		1
	1		1
	2		1
	2		1
	1		1
	1		1
	1		1
	1		1
	1		1
	2		1
	3		1
	1		1
	4		1
	2		1
	3		1
	3		1
	1		1
	2		1
	1		2
	1		1
	1		1
	2		1
	2		1
	2		1
	2		2
	1		1
	3		1
	2		1
	1		1
	1		1
	2		1
	1		1
	2		1
	3		1
	1		1
	4		1
	2		1
	2		1
	2		1
	1		1
	1		1
	1		1
	1		1
	1		1
	1		1
	3		1
	1		1
	3		2
	1		1
	1		1
	1		1
	1		1
	1		1
	5		1
	1		2
	3		1
	2		1
	2		1
	1		2
	2		1
	1		1
	2		1
	4		1
	2		1
			1
			1
			1
			1
			1
			1
			1
			1
			1
			1
			1
			1
			1
			1
			1
			1
			1
			1
			1
			1
			1
			1
			1
			1
			1
			1
			1
			1
			1
			1
			1
			1

## Sheet: Figure 2i
Figure 2i. Numbers of immobile IP3R puncta/cell in cells treated with NS siRNA or siRNA to KRAP.
		Immobile puncta
		NS siRNA	KRAP siRNA
	Cell 1	194
	Cell 2	122
	Cell 3	177
	Cell 4	151
	Cell 5	190
	Cell 6	103
	Cell 7	133
	Cell 8	223
	Cell 9	253
	Cell 10	145
	Cell 11		78
	Cell 12		89
	Cell 13		52
	Cell 14		44
	Cell 15		124
	Cell 16		55
	Cell 17		41
	Cell 18		61
	Cell 19		66
	Cell 20		68

## Sheet: Figure 2j
Figure 2j. Effects of NS and KRAP siRNA on immobile fractions (Mf) for peripheral and perinuclear IP3Rs.
		Perinuclear Mf (%)					Peripheral Mf (%)
		NS siRNA	KRAP siRNA				NS siRNA	KRAP siRNA
	Cell 1	49.04				Cell 26	77.89
	Cell 2	63.57				Cell 27	53.38
	Cell 3	48.23				Cell 28	61.4
	Cell 4	48.5				Cell 29	52.2
	Cell 5	33.03				Cell 30	97.92
	Cell 6	55.86				Cell 31	80.6
	Cell 7	44.38				Cell 32	90.85
	Cell 8	36.57				Cell 33		243.1
	Cell 9	42.34				Cell 34		128.39
	Cell 10	53.12				Cell 35		90.71
	Cell 11	58.93				Cell 36		98.27
	Cell 12	26.17				Cell 37		155.53
	Cell 13	35.81				Cell 38		90.31
	Cell 14		59.89			Cell 39		139.74
	Cell 15		65.08			Cell 40		215.5
	Cell 16		40.07			Cell 41		105.32
	Cell 17		40.86			Cell 42		131.98
	Cell 18		67.57			Cell 43		109.92
	Cell 19		35.89			Cell 44		134.88
	Cell 20		38.62
	Cell 21		48.76
	Cell 22		17.24
	Cell 23		38.05
	Cell 24		39.5
	Cell 25		38.0435

[truncated: 37 more sheets: Figure 2k, Figure 2l, Figure 2m, Figure 2o, Figure 3a, Figure 3f, Figure 3h, Figure 3i, Figure 3k, Figure 3m, Figure 3n, Figure 3o, Figure 4b, Figure 4c, Figure 4d, Figure 4e, Figure 4f, Figure 4g, Figure S2c, Figure S2d …]
